# Supplementary material for: Guidance for Canadian Breast Cancer Practice: National Consensus Recommendations for the Systemic Treatment of Patients with HER2+ Breast Cancer in Both the Early and Metastatic Setting
Source: Curr Oncol. 2024 Oct 24;31(11):6536–67. doi: 10.3390/curroncol31110484 (PMC11593131; doi:10.3390/curroncol31110484)
Supplement: Supplementary file 1 [file curroncol-31-00484-s001.zip]

Archive with 1 entries (1 files):
- curroncol-3245069-supplementary.pdf
